# Supplementary material for: “Go To Travel” Campaign and Travel-Associated Coronavirus Disease 2019 Cases: A Descriptive Analysis, July–August 2020
Source: J Clin Med. 2021 Jan 21;10(3):398. doi: 10.3390/jcm10030398 (PMC7864523; doi:10.3390/jcm10030398)
Supplement: Supplementary file 1 [file jcm-10-00398-s001.zip]

Archive with 1 entries (1 files):
- Appendix_r1_21Jan2021.xlsx
