# Supplementary material for: “Go To Travel” Campaign and Travel-Associated Coronavirus Disease 2019 Cases: A Descriptive Analysis, July–August 2020
Source: J Clin Med. 2021 Jan 21;10(3):398. doi: 10.3390/jcm10030398 (PMC7864523; doi:10.3390/jcm10030398)
Supplement: Supplementary file 1 [file jcm-10-00398-s001.zip › Appendix_r1_21Jan2021.xlsx]

## Sheet: travel history
Online Supporting Material
Table S2. Number of cases with and without travel history by defined time periods
Period	Date of onset			Date of reported
	Cases without travel history	Cases with travel history	Total	Cases without travel history	Cases with travel history	Total
1a	347	230	577	839	284	1123
1b	122	88	210	309	95	404
2	211	127	338	417	141	558
3	638	154	792	885	184	1069
Table S3. Number of cases with travel history and with known purpose of travel
Period	Date of onset				Date of reported
	Business	Hometown	Sightseeing	Total	Business	Hometown	Sightseeing	Total
1a	59	15	30	104	71	20	35	126
1b	27	5	13	45	20	7	19	46
2	27	9	34	70	31	7	33	71
3	27	23	6	56	27	28	9	64
